# Supplementary material for: Establishing reliable DNA barcoding primers for jumping plant lice (Psylloidea, Hemiptera)
Source: BMC Res Notes. 2023 Nov 8;16:322. doi: 10.1186/s13104-023-06585-8 (PMC10634070; doi:10.1186/s13104-023-06585-8)
Supplement: Supplementary file 1 — Additional file 1: Table S1. Publicly available sequences of psyllid taxa present in BOLD Systems with barcode length, primers used, length of the DNA barcode sequences > 500bp (Assessed on 19.01.2023). [file 13104_2023_6585_MOESM1_ESM.xlsx]

## Sheet: Table S1
Table S1 Publicly available sequences of psyllid taxa present in BOLD Systems with barcode length, primers used, length of the DNA barcode sequences > 500bp (Assessed on 19.01.2023).
Percy et al. (2018) generated complete cox1 sequences for 382 taxa across all families using mitogenome sequencing, but only the bait sequences (< 500bp) and 31 complete mitochondria uploaded to GenBank were analysed in this study. The bait sequences (< 500bp) with complete cox1 sequence in Percy et al. (2018) are indicated with *. Primers or comments: No public data = No public data available in…
Species	Family	Sequence	Sequence with Barcodes >500bp		Primers or comments	Length	References
Agelaeopsylla sp. A FM-2020	Aphalaridae	1	1	1	PsyCOI-F3/HCO2198	533	Martoni et al., 2020
Agelaeopsylla sp. B FM-2020	Aphalaridae	1	1	1	PsyCOI-F3/HCO2198	533	Martoni et al., 2020
Agelaeopsylla sp. C FM-2020	Aphalaridae	1	1	1	PsyCOI-F3/HCO2198	533	Martoni et al., 2020
Agelaeopsylla sp. D FM-2020	Aphalaridae	1	1	1	PsyCOI-F3/HCO2198	533	Martoni et al., 2020
Agonoscena pistaciae	Aphalaridae	59	1	1	C1-J-1718/C1-N-2191R	510
Anoeconeossa communis	Aphalaridae	4	1	1	No information	640
Anoeconeossa sp. A FM-2020	Aphalaridae	2	2	2	PsyCOI-F3/HCO2198	533	Martoni et al., 2020
Anoeconeossa sp. B FM-2020	Aphalaridae	1	1	1	PsyCOI-F3/HCO2198	533	Martoni et al., 2020
Anoeconeossa sp. C FM-2020	Aphalaridae	1	1	1	PsyCOI-F3/HCO2198	533	Martoni et al., 2020
Anoeconeossa sp. D FM-2020	Aphalaridae	1	1	1	PsyCOI-F3/HCO2198	533	Martoni et al., 2020
Anoeconeossa sp. E FM-2020	Aphalaridae	1	1	1	PsyCOI-F3/HCO2198	533	Martoni et al., 2020
Anoeconeossa sp. F FM-2020	Aphalaridae	2	2	2	PsyCOI-F3/HCO2198	533	Martoni et al., 2020
Anoeconeossa sp. G FM-2020	Aphalaridae	1	1	1	PsyCOI-F3/HCO2198	533	Martoni et al., 2020
Anoeconeossa sp. H FM-2020	Aphalaridae	1	1	1	PsyCOI-F3/HCO2198	533	Martoni et al., 2020
Anoeconeossa unicornuta*	Aphalaridae	7	6	2	Complete mitochondrion genome	1527
				4	No information	640-653
Anomalopsylla insignita	Aphalaridae	4	0
Anomalopsylla sp.	Aphalaridae	1	0
Aphalara avicularis	Aphalaridae	1	1	1	LCO1490/ HCO2198	681	Sumner-Kalkun et al., 2020
Aphalara fasciata	Aphalaridae	1	0
Aphalara freiji	Aphalaridae	1	1	1	No public data
Aphalara itadori	Aphalaridae	8	4	4	No information	675
			2	2	LepF1/LepR1	638
Aphalara jungsukae	Aphalaridae	1	0
Aphalara maculipennis	Aphalaridae	1	0
Aphalara polygoni*	Aphalaridae	2	0
Aphalara sp.* DPQC131Aph08	Aphalaridae	1	0
Aphalara ulicis	Aphalaridae	1	1	1	No public data
Apsylla cistellata	Aphalaridae	1	0
Australopsylla sp.	Aphalaridae	2	0
Australopsylla sp. A FM-2020	Aphalaridae	1	1	1	PsyCOI-F3/HCO2198	533	Martoni et al., 2020
Blastopsylla occidentalis	Aphalaridae	53	31	10	No information	640-657
				2	PsyCOI-F3/HCO2198	533	Martoni et al., 2020
				19	No public data
Blepharocosta sp. A FM-2020	Aphalaridae	3	3	3	PsyCOI-F3/HCO2198	533	Martoni et al., 2020
Blepharocosta sp. B FM-2020	Aphalaridae	1	1	1	PsyCOI-F3/HCO2198	533	Martoni et al., 2020
Boreioglycaspis forcipata*	Aphalaridae	1	0
Boreioglycaspis melaleucae	Aphalaridae	2	1	1	PsyCOI-F3/HCO2198	533	Martoni et al., 2020
Caillardia anabasidis	Aphalaridae	2	2	2	C1-J-1709/HCO2198	506	Zhao et al., 2021
Caillardia azurea	Aphalaridae	3	3	3	C1-J-1709/HCO2198	506	Zhao et al., 2021
Caillardia notata	Aphalaridae	1	1	1	C1-J-1709/HCO2198	506	Zhao et al., 2021
Caillardia robusta	Aphalaridae	1	1	1	C1-J-1709/HCO2198	506	Zhao et al., 2021
Camarotoscena fulgidipennis	Aphalaridae	1	0
Camarotoscena hoberlandti	Aphalaridae	1	0
Camarotoscena speciosa	Aphalaridae	1	0
Cardiaspina albitextura*	Aphalaridae	17	0
Cardiaspina densitexta	Aphalaridae	20	0
Cardiaspina fiscella	Aphalaridae	16	0
Cardiaspina maniformis	Aphalaridae	8	0
Cardiaspina pinnaeformis	Aphalaridae	1	0
Cardiaspina retator	Aphalaridae	7	0
Cardiaspina sp. A FM-2020	Aphalaridae	2	2	2	PsyCOI-F3/HCO2198	533	Martoni et al., 2020
Cardiaspina sp. AGH-2014	Aphalaridae	2	0
Cardiaspina sp. B FM-2020	Aphalaridae	1	1	1	PsyCOI-F3/HCO2198	533	Martoni et al., 2020
Cardiaspina sp. C FM-2020	Aphalaridae	1	1	1	PsyCOI-F3/HCO2198	533	Martoni et al., 2020
Cardiaspina sp. GBCardiaspina	Aphalaridae	1	0
Cardiaspina sp. GB JLM-2017	Aphalaridae	14	0
Cardiaspina sp. SMCardiaspina	Aphalaridae	1	0
Cardiaspina tenuitela	Aphalaridae	4	0
Cardiaspina vittaformis	Aphalaridae	9	0
Colposcenia sp.	Aphalaridae	1	0
Craspedolepta alaskensis	Aphalaridae	2	2	2	LepF1/LepR1	628-658
Craspedolepta angustipennis	Aphalaridae	248	220	22	C_LepFolF/C_LepFolR (LepF1/LCO-LepR1/HCO)	658
				1	LCO1490_t1/HCO2198_t1	658
				5	C_tRWFt1/LepR1	658-664
				187	LepF2_t1/LepR1	500-570	DeWaard et al., 2019
				5	No information
Craspedolepta anomala*	Aphalaridae	1	0
Craspedolepta canadensis	Aphalaridae	18	12	1	C_tRWFt1/LepR1	658
				9	LepF2_t1/LepR1	516-658	Hebert et al., 2016
				2	No public data
Craspedolepta flavida	Aphalaridae	1	0
Craspedolepta formosa	Aphalaridae	1	0
Craspedolepta fumida	Aphalaridae	1	0
Craspedolepta gutierreziae	Aphalaridae	1	0
Craspedolepta magna	Aphalaridae	1	0
Craspedolepta minuta	Aphalaridae	2	0
Craspedolepta minutissima	Aphalaridae	3	2	2	LCO1490/ HCO2198	501-698	Sumner-Kalkun et al., 2020
Craspedolepta nebulosa*	Aphalaridae	2	0
Craspedolepta nervosa*	Aphalaridae	6	5	1	LCO1490/ HCO2198	503	Sumner-Kalkun et al., 2020
				4	No public data
Craspedolepta schwarzi	Aphalaridae	27	25	8	C_tRWFt1/LepR1	658
				17	C_LepFolF/C_LepFolR (LepF1/LCO-LepR1/HCO)	658
Craspedolepta sonchi	Aphalaridae	2	0
Craspedolepta sp.* DPQC3Art106	Aphalaridae	1	0
Craspedolepta sp.* DPQCCras104	Aphalaridae	1	0
Craspedolepta sp.* DPQCCras204	Aphalaridae	1	0
Craspedolepta subpunctata	Aphalaridae	25	20	5	C_tRWFt1/LepR1	613-658
				1	LCO1490/ HCO2198	703	Sumner-Kalkun et al., 2020
				13	C_LepFolF/C_LepFolR (LepF1/LCO-LepR1/HCO)	555-625
				1	LepF1/LepR1	658
Craspedolepta veaziei	Aphalaridae	2	0
Craspedolepta vulgaris	Aphalaridae	4	1	1	C_LepFolF/C_LepFolR (LepF1/LCO-LepR1/HCO)	603
Creiis corniculata	Aphalaridae	1	0
Creiis lituratus	Aphalaridae	1	0
Creiis sp. 1 JLM-2017	Aphalaridae	3	0
Creiis sp. 2 JLM-2017	Aphalaridae	3	0
Creiis sp. A FM-2020	Aphalaridae	1	1	1	PsyCOI-F3/HCO2198	533	Martoni et al., 2020
Creiis sp.* Au48502	Aphalaridae	1	0
Creiis sp.* AuCrlit01	Aphalaridae	1	0
Creiis sp.* AuS4501	Aphalaridae	1	0
Creiis sp. B FM-2020	Aphalaridae	1	1	1	PsyCOI-F3/HCO2198	533	Martoni et al., 2020
Creiis sp. C FM-2020	Aphalaridae	1	1	1	PsyCOI-F3/HCO2198	533	Martoni et al., 2020
Creiis sp. D FM-2020	Aphalaridae	1	1	1	PsyCOI-F3/HCO2198	533	Martoni et al., 2020
Creiis sp. E FM-2020	Aphalaridae	2	2	2	PsyCOI-F3/HCO2198	533	Martoni et al., 2020
Creiis sp. F FM-2020	Aphalaridae	1	1	1	PsyCOI-F3/HCO2198	533	Martoni et al., 2020
Creiis sp. G FM-2020	Aphalaridae	1	1	1	PsyCOI-F3/HCO2198	533	Martoni et al., 2020
Creiis sp. H FM-2020	Aphalaridae	1	1	1	PsyCOI-F3/HCO2198	533	Martoni et al., 2020
Creiis sp. I FM-2020	Aphalaridae	1	1	1	PsyCOI-F3/HCO2198	533	Martoni et al., 2020
Creiis sp. J FM-2020	Aphalaridae	2	2	2	PsyCOI-F3/HCO2198	533	Martoni et al., 2020
Creiis sp. K FM-2020	Aphalaridae	2	2	2	PsyCOI-F3/HCO2198	533	Martoni et al., 2020
Creiis sp. L FM-2020	Aphalaridae	1	1	1	PsyCOI-F3/HCO2198	533	Martoni et al., 2020
Creiis sp. M FM-2020	Aphalaridae	1	1	1	PsyCOI-F3/HCO2198	533	Martoni et al., 2020
Creiis sp. N FM-2020	Aphalaridae	1	1	1	PsyCOI-F3/HCO2198	533	Martoni et al., 2020
Cryptoneossa sp.*	Aphalaridae	1	0
Cryptoneossa triangula	Aphalaridae	16	5	2	PsyCOI-F3/HCO2198	533	Martoni et al., 2020
				2	C_LepFolF/C_LepFolR (LepF1/LCO-LepR1/HCO)	531-573
				1	No public data
Ctenarytaina bipartita	Aphalaridae	2	0
Ctenarytaina clavata	Aphalaridae	4	0
Ctenarytaina eucalypti	Aphalaridae	47	1		No public data
Ctenarytaina fuchsiae	Aphalaridae	30	0
Ctenarytaina longicauda	Aphalaridae	6	3	3	PsyCOI-F3/HCO2198	533	Martoni et al., 2020
Ctenarytaina pollicaris	Aphalaridae	6	0
Ctenarytaina sp. 10 Clavata D	Aphalaridae	3	0
Ctenarytaina sp. 11 D	Aphalaridae	1	0
Ctenarytaina sp. 12 E	Aphalaridae	1	0
Ctenarytaina sp. 13 FM-2017	Aphalaridae	4	0
Ctenarytaina sp. 1 Clavata B	Aphalaridae	1	0
Ctenarytaina sp. 2 Clavata C	Aphalaridae	2	0
Ctenarytaina sp. 3 Fuchsia B	Aphalaridae	7	0
Ctenarytaina sp. 4 Fuchsia C	Aphalaridae	5	0
Ctenarytaina sp. 5 Pollicaris B	Aphalaridae	5	0
Ctenarytaina sp. 6 Short	Aphalaridae	9	0
Ctenarytaina sp. 7 A	Aphalaridae	1	0
Ctenarytaina sp. 8 B	Aphalaridae	2	0
Ctenarytaina sp. 9 C	Aphalaridae	2	0
Ctenarytaina spatulata	Aphalaridae	28	10	10	No public data
Ctenarytaina sp.* AuDas04	Aphalaridae	1	0
Ctenarytaina sp.* EC8906	Aphalaridae	1	0
Ctenarytaina sp. FM-2017	Aphalaridae	1	0
Ctenarytaina sp.* LA4C206	Aphalaridae	1	0
Ctenarytaina sp.* NC44702	Aphalaridae	1	0
Ctenarytaina thysanura	Aphalaridae	2	1	1	PsyCOI-F3/HCO2198	533	Martoni et al., 2020
Epheloscyta sancta	Aphalaridae	1	0
Eucalyptolyma maideni	Aphalaridae	13	0
Glycaspis brimblecombei	Aphalaridae	222	113	5	LCO1490/ HCO2198	658
				108	C1-J-1718/C1-N-2191R	502	Dittrich-Schröder et al., 2021
Glycaspis granulata	Aphalaridae	2	0
Glycaspis sp. 2 JLM-2017	Aphalaridae	8	0
Glycaspis sp. AAGH-2016	Aphalaridae	1	0
Glycaspis sp. A FM-2020	Aphalaridae	2	2	2	PsyCOI-F3/HCO2198	533	Martoni et al., 2020
Glycaspis sp.* Au501_Gly	Aphalaridae	1	0
Glycaspis sp. B FM-2020	Aphalaridae	1	1	1	PsyCOI-F3/HCO2198	533	Martoni et al., 2020
Glycaspis sp. C FM-2020	Aphalaridae	1	1	1	PsyCOI-F3/HCO2198	533	Martoni et al., 2020
Glycaspis sp. D FM-2020	Aphalaridae	1	1	1	PsyCOI-F3/HCO2198	533	Martoni et al., 2020
Lanthanaphalara mira*	Aphalaridae	3	2		Complete mitochondrion genome
Lasiopsylla rotundipennis*	Aphalaridae	1	0
Lasiopsylla sp. A FM-2020	Aphalaridae	1	1	1	PsyCOI-F3/HCO2198	533	Martoni et al., 2020
Lasiopsylla sp. B FM-2020	Aphalaridae	2	2	2	PsyCOI-F3/HCO2198	533	Martoni et al., 2020
Lasiopsylla sp. C FM-2020	Aphalaridae	1	1	1	PsyCOI-F3/HCO2198	533	Martoni et al., 2020
Limataphalara lautereri*	Aphalaridae	1	0
Neaphalara fortunae*	Aphalaridae	1	0
Pachypsylla celtidismamma*	Aphalaridae	20	16	4	C_LepFolF/C_LepFolR (LepF1/LCO-LepR1/HCO)	588-658
				12	No public data
Pachypsylla cohabitans	Aphalaridae	9	7	3	C_LepFolF/C_LepFolR (LepF1/LCO-LepR1/HCO)	507-658
Pachypsylla venusta	Aphalaridae	12	2	2	Complete mitochondrion genome
Phellopsylla sp. A FM-2020	Aphalaridae	2	2	2	PsyCOI-F3/HCO2198	533	Martoni et al., 2020
Phellopsylla sp. B FM-2020	Aphalaridae	3	3	3	PsyCOI-F3/HCO2198	533	Martoni et al., 2020
Phellopsylla sp. C FM-2020	Aphalaridae	4	4	4	PsyCOI-F3/HCO2198	533	Martoni et al., 2020
Phellopsylla sp. D FM-2020	Aphalaridae	1	1	1	PsyCOI-F3/HCO2198	533	Martoni et al., 2020
Phellopsylla sp. E FM-2020	Aphalaridae	1	1	1	PsyCOI-F3/HCO2198	533	Martoni et al., 2020
Phellopsylla sp. F FM-2020	Aphalaridae	1	1	1	PsyCOI-F3/HCO2198	533	Martoni et al., 2020
Phellopsylla sp. G FM-2020	Aphalaridae	1	1	1	PsyCOI-F3/HCO2198	533	Martoni et al., 2020
Phellopsylla sp. H FM-2020	Aphalaridae	1	1	1	PsyCOI-F3/HCO2198	533	Martoni et al., 2020
Phellopsylla sp. I FM-2020	Aphalaridae	1	1	1	PsyCOI-F3/HCO2198	533	Martoni et al., 2020
Phellopsylla sp. J FM-2020	Aphalaridae	1	1	1	PsyCOI-F3/HCO2198	533	Martoni et al., 2020
Phellopsylla sp. K FM-2020	Aphalaridae	1	1	1	PsyCOI-F3/HCO2198	533	Martoni et al., 2020
Phyllolyma sp. A FM-2020	Aphalaridae	1	1	1	PsyCOI-F3/HCO2198	533	Martoni et al., 2020
Phyllolyma sp. B FM-2020	Aphalaridae	2	2	2	PsyCOI-F3/HCO2198	533	Martoni et al., 2020
Phyllolyma sp. C FM-2020	Aphalaridae	1	1	1	PsyCOI-F3/HCO2198	533	Martoni et al., 2020
Platyobria sp.*	Aphalaridae	1	0
Platyobria sp. A FM-2020	Aphalaridae	1	1	1	PsyCOI-F3/HCO2198	533	Martoni et al., 2020
Pseudophacopteron alstonium	Aphalaridae	1	1	1	No information	709
Pseudophacopteron sp. A FM-2020	Aphalaridae	1	1	1	PsyCOI-F3/HCO2198	533	Martoni et al., 2020
Pseudophacopteron sp.* BZ306	Aphalaridae	1	0
Pseudophacopteron sp. DP1.idba.137_circ	Aphalaridae	1	1	1	Complete mitochondrion genome
Pseudophacopteron sp.* LAM5815	Aphalaridae	1	0
Pseudophacopteron sp. NI201295	Aphalaridae	1	0
Pseudophacopteron tuberculatum	Aphalaridae	1	0
Rhinocola aceris*	Aphalaridae	82	78	8	LepF2_t1/LepR1	517-658
				1	Complete mitochondrion genome	1530
				1	LCO1490/ HCO2198	668	Sumner-Kalkun et al., 2020
				6	No information	657
				39	C_LepFolF/C_LepFolR (LepF1/LCO-LepR1/HCO)	580-657
				8	LepF2_t1/LepR1	517-658
				15	No public data
Rhodochlanis suaedicola	Aphalaridae	1	0
Rhusaphalara minimia	Aphalaridae	1	0
Spondyliaspis plicatuloides	Aphalaridae	5	5	5	PcoF/LepR1	658
Spondyliaspis sp. A FM-2020	Aphalaridae	1	1	1	PsyCOI-F3/HCO2198	533	Martoni et al., 2020
Togepsylla matsumurana	Aphalaridae	1	0
Atmetocranium sp. A FM-2020	Calophyidae	1	1	1	PsyCOI-F3/HCO2198	533	Martoni et al., 2020
Calophya californica*	Calophyidae	4	3	2	Complete mitochondrion genome
				1	No public data
Calophya latiforceps*	Calophyidae	17	2	2	Psyllid-COI-F1/Psyllid-CO1-R1	816-817	Diaz et al., 2015
Calophya nigra	Calophyidae	1	0
Calophya rhois	Calophyidae	1	0
Calophya schini*	Calophyidae	15	7	2	Complete mitochondrion genome
				5	No public data
Calophya shinjii	Calophyidae	1	0
Calophya sp.* DO7Cal1	Calophyidae	1	0
Calophya sp. n. 1 AMD-2014	Calophyidae	11	0
Calophya terebinthifolii	Calophyidae	5	2	2	Psyllid-COI-F1/Psyllid-CO1-R1	817	Diaz et al., 2015
Calophya triozomima*	Calophyidae	6	5	1	No information	658
				4	No public data
Cecidopsylla cata	Calophyidae	1	0
Cecidopsylla schimae	Calophyidae	1	0
Mastigimas cedrelae*	Calophyidae	1	0
Mastigimas drepanodis*	Calophyidae	1	0
Strogylocephala confluens*	Calophyidae	1	0
Toonapsylla cedrelae	Calophyidae	1	0
Allocarsidara bakeri*	Carsidaridae	2	2	2	Complete mitochondrion genome
Carsidara limbata	Carsidaridae	4	0
Homotoma ficus*	Carsidaridae	3	2		Complete mitochondrion genome
Homotoma unifasciata	Carsidaridae	1	0
Macrohomotoma gladiata*	Carsidaridae	1	0
Macrohomotoma robusta	Carsidaridae	1	0
Mesohomotoma hibisci*	Carsidaridae	8	1	1	Complete mitochondrion genome
Moriphila furva	Carsidaridae	1	0
Mycopsylla fici	Carsidaridae	10	2		Complete mitochondrion genome
Mycopsylla gardenensis*	Carsidaridae	3	2		Complete mitochondrion genome
Mycopsylla proxima	Carsidaridae	5	3	2	Complete mitochondrion genome
				1	No information
Mycopsylla sp. CF-2015	Carsidaridae	1	0
Paracarsidara gigantea*	Carsidaridae	3	2	2	Complete mitochondrion genome
Phytolyma fusca	Carsidaridae	28	28	28	LepF1/LepR1	581-672	Ugwu et al., 2019
Protyora sterculiae*	Carsidaridae	2	0
Tenaphalara acutipennis	Carsidaridae	1	0
Diclidophlebia crassiflagellata	Liviidae	1	0
Diclidophlebia dahli	Liviidae	1	0
Diclidophlebia eastopi	Liviidae	1	0
Diclidophlebia excetrodendri	Liviidae	1	0
Diclidophlebia fremontiae	Liviidae	1	0
Diclidophlebia irvingiae	Liviidae	1	0
Diclidophlebia lanceomedia	Liviidae	1	0
Diclidophlebia longitarsata	Liviidae	1	0
Diclidophlebia lucens	Liviidae	1	0
Diclidophlebia nebulosa*	Liviidae	1	0
Diclidophlebia paucipunctata*	Liviidae	3	2	2	Complete mitochondrion genome
Diclidophlebia setinervis	Liviidae	1	0
Diclidophlebia smithi	Liviidae	1	0
Diclidophlebia sp.* BZ1006	Liviidae	1	0
Diclidophlebia sp.* JNDic112	Liviidae	1	0
Diclidophlebia sp.* JNDic212	Liviidae	1	0
Diclidophlebia sp.* JNDic312	Liviidae	1	0
Diclidophlebia sp.* JNDicH12	Liviidae	1	0
Diclidophlebia xuani	Liviidae	1	0
Euphyllura canariensis*	Liviidae	1	0
Euphyllura olivina	Liviidae	2	1	1	LCO1490/ HCO2198	500	Sumner-Kalkun et al., 2020
Euphyllura pakistanica	Liviidae	1	1	1	C1-J-1718/C1-N-2191R	526
Euphyllura phillyreae*	Liviidae	3	2		Complete mitochondrion genome
Euphyllura sp. 154 GC-2019	Liviidae	1	0
Katacephala tenuipennis*	Liviidae	1	0
Livia caricis	Liviidae	1	0
Livia crefeldensis	Liviidae	1	1		No information
Livia jesoensis	Liviidae	1	0
Livia junci*	Liviidae	6	5	2	Complete mitochondrion genome	1524
				1	LCO1490/ HCO2198	597	Sumner-Kalkun et al., 2020
				2	No public data
Livia opaqua	Liviidae	1	1	1	LCO1490/ HCO2198	679	Sumner-Kalkun et al., 2020
Neophyllura arbuti*	Liviidae	1	0
Neophyllura arctostaphyli	Liviidae	5	5	2	C_tRWFt1/LepR1	658
				2	LepF2_t1/LepR1	537-546
				1	LCO1490_t1/HCO2198_t1	658
Paurocephala bifasciata	Liviidae	1	0
Paurocephala cf. insolita LSPauinsol	Liviidae	1	0
Paurocephala cf. papuana LSPaupap	Liviidae	1	0
Paurocephala chonchaiensis	Liviidae	1	0
Paurocephala psylloptera*	Liviidae	1	0
Paurocephala sauteri	Liviidae	1	0
Paurocephala sp.* 449A02	Liviidae	1	0
Paurocephala sp.* JHM8677	Liviidae	1	0
Psyllopsis discrepans	Liviidae	15	11	1	LCO1490/ HCO2198	502	Sumner-Kalkun et al., 2020
				1	No information	653
				5	LCO1490/ HCO2198	682-850	Wamonje et al., 2022
				2	C1-J-1718/H7005P-R
				2	No public data
Psyllopsis fraxini*	Liviidae	8	3	1	LCO1490/ HCO2198	500	Sumner-Kalkun et al., 2020
Psyllopsis fraxinicola*	Liviidae	9	3	1	LCO1490/ HCO2198	582	Sumner-Kalkun et al., 2020
				2	No information	648
Psyllopsis repens*	Liviidae	1	0
Strophingia fallax	Liviidae	1	0
Syntomoza magna	Liviidae	1	0
Syntomoza tahuata*	Liviidae	1	0
Syntomoza unicolor	Liviidae	1	0
Syringilla humerosa	Liviidae	1	0
Acizzia acaciae	Psyllidae	8	0
Acizzia acaciaebaileyanae	Psyllidae	7	0
Acizzia albizziae	Psyllidae	15	0
Acizzia alternata	Psyllidae	1	1	1	PsyCOI-F3/HCO2198	531	Batovska et al., 2021
Acizzia conspicua	Psyllidae	2	0
Acizzia dodonaeae	Psyllidae	10	0
Acizzia exquisita	Psyllidae	2	0
Acizzia hakeae	Psyllidae	5	0
Acizzia hollisi*	Psyllidae	2	0
Acizzia indica	Psyllidae	1	0
Acizzia jamatonica*	Psyllidae	10	6	2	CPF4/CPR4	658	Cho et al., 2020
				1	LepF2_t1/LepR1	658
				3	No public data
Acizzia jucunda	Psyllidae	5	0
Acizzia loranthacae*	Psyllidae	1	0
Acizzia sasakii	Psyllidae	6	2	2	CPF4/CPR4	658	Cho et al., 2020
Acizzia solanicola	Psyllidae	1	0
Acizzia sp. 1 FM-2017	Psyllidae	6	0
Acizzia sp. 2 Waitakere	Psyllidae	2	0
Acizzia sp*. 453A02_Acsp1	Psyllidae	1	0
Acizzia sp.* 465B02_Acsp4	Psyllidae	1	0
Acizzia sp.* 465C02_Acsp5	Psyllidae	1	0
Acizzia sp.* 468A02_Acsp6	Psyllidae	1	0
Acizzia sp. A FM-2020	Psyllidae	1	1	1	PsyCOI-F3/HCO2198	533	Martoni et al., 2020
Acizzia sp.* AuAcbux01	Psyllidae	1	0
Acizzia sp.* AuAcDav201	Psyllidae	1	0
Acizzia sp.* AuAclor201	Psyllidae	1	0
Acizzia sp.* AuAclor301	Psyllidae	1	0
Acizzia sp.* AuAcmel04	Psyllidae	1	0
Acizzia sp.* AuAcsop304	Psyllidae	1	0
Acizzia sp.* AuAcsp102	Psyllidae	1	0
Acizzia sp.* AW981213	Psyllidae	1	0
Acizzia sp. B FM-2020	Psyllidae	1	1	1	PsyCOI-F3/HCO2198	508	Martoni et al., 2020
Acizzia sp. C FM-2020	Psyllidae	1	1	1	PsyCOI-F3/HCO2198	533	Martoni et al., 2020
Acizzia sp. D FM-2020	Psyllidae	1	1	1	PsyCOI-F3/HCO2198	533	Martoni et al., 2020
Acizzia sp. E FM-2020	Psyllidae	1	1	1	PsyCOI-F3/HCO2198	533	Martoni et al., 2020
Acizzia sp.* LAM574413	Psyllidae	1	0
Acizzia sp.* Nig47802	Psyllidae	1	0
Acizzia sp.* SING03A	Psyllidae	1	0
Acizzia uncatoides*	Psyllidae	122	92	2	No information	640-652
				2	Complete mitochondrion genome	1530
				1	LepF2_t1/LepR1	552
				87	No public data
Amorphicola amorphae*	Psyllidae	1	0
Anomoneura mori	Psyllidae	1	1		LepF1/LepR1	658
Aphalaroida inermis*	Psyllidae	1	0
Arytaina adenocarpi*	Psyllidae	3	0
Arytaina devia	Psyllidae	4	0
Arytaina genistae	Psyllidae	10	6	2	No public data
				1	No information	640
				3	C_LepFolF/C_LepFolR (LepF1/LCO-LepR1/HCO)	658
Arytaina maculata*	Psyllidae	1	0
Arytaina nubivaga	Psyllidae	1	0
Arytaina vittata	Psyllidae	1	0
Arytainilla atlantica*	Psyllidae	1	0
Arytainilla cytisi*	Psyllidae	1	0
Arytainilla delarbrei	Psyllidae	1	0
Arytainilla gredi	Psyllidae	1	1	1	PsyCOI-F3/HCO2198	499
Arytainilla montivaga*	Psyllidae	2	0
Arytainilla serpentina*	Psyllidae	1	0
Arytainilla spartiophila*	Psyllidae	35	27	2	Complete mitochondrion genome	1530
				25	No public data
Arytainilla sulci	Psyllidae	1	0
Arytainilla telonicola*	Psyllidae	1	0
Arytinnis berber	Psyllidae	1	0
Arytinnis canariensis	Psyllidae	1	0
Arytinnis cognata*	Psyllidae	1	0
Arytinnis diluta	Psyllidae	2	0
Arytinnis dividens*	Psyllidae	3	0
Arytinnis equitans*	Psyllidae	1	0
Arytinnis fortunata	Psyllidae	1	0
Arytinnis gomerae	Psyllidae	1	0
Arytinnis hakani	Psyllidae	1	0
Arytinnis hupalupa	Psyllidae	1	0
Arytinnis incuba	Psyllidae	1	0
Arytinnis menceyata	Psyllidae	1	0
Arytinnis modica	Psyllidae	4	0
Arytinnis nigralineata	Psyllidae	3	0
Arytinnis occidentalis	Psyllidae	2	0
Arytinnis ochrita	Psyllidae	1	0
Arytinnis pileolata	Psyllidae	2	0
Arytinnis proboscidea*	Psyllidae	2	0
Arytinnis prognata	Psyllidae	1	0
Arytinnis romeria	Psyllidae	1	0
Arytinnis umbonata	Psyllidae	1	0
Auchmerina hirsuta*	Psyllidae	1	0
Baeopelma colorata*	Psyllidae	1	0
Baeopelma foersteri*	Psyllidae	7	3	1	LCO1490/ HCO2198		Sumner-Kalkun et al., 2020
				2	CACF/CACR		Kuznetsova et al., 2012
Cacopsylla affinis	Psyllidae	9	9	5	VPm_COI_F2/VPm_COI_R4	672	Oettl & Schlink, 2015
				1	LCO1490/ HCO2198	594	Sumner-Kalkun et al., 2020
				1	C_LepFolF/C_LepFolR (LepF1/LCO-LepR1/HCO)	579
				1	No information
				1	No public data
Cacopsylla alaterni	Psyllidae	1	0
Cacopsylla albigena	Psyllidae	1	0
Cacopsylla albipes	Psyllidae	1	1	1	VPm_COI_F2/VPm_COI_R4	672	Oettl & Schlink, 2015
Cacopsylla ambigua*	Psyllidae	1	0
Cacopsylla americana	Psyllidae	1	1	1	LCO1490/ HCO2198	501	Sumner-Kalkun et al., 2020
Cacopsylla annulata*	Psyllidae	1	0
Cacopsylla araliae	Psyllidae	1	0
Cacopsylla baccatae	Psyllidae	1	0
Cacopsylla bidens	Psyllidae	3	0
Cacopsylla breviantennata	Psyllidae	30	30	4	VPm_COI_F2/VPm_COI_R4	672	Oettl & Schlink, 2015
				26	No public data
Cacopsylla brevistigmata	Psyllidae	1	0
Cacopsylla brunneipennis*	Psyllidae	1	0
Cacopsylla burckhardti	Psyllidae	10	3	3	CPF4/CPR4	658	Cho et al., 2020
Cacopsylla chinensis	Psyllidae	58	0
Cacopsylla citrisuga	Psyllidae	24	23	1	C1-J-1718/C1-N-2191R	503	Om, 2017
				22	No information	619	Wang et al., 2015
Cacopsylla coccinea	Psyllidae	12	2		Complete mitochondrion genome
Cacopsylla corcontum	Psyllidae	1	1	1	HybCacoCO/HybHCOMod	638	Nokkala et al., 2019
Cacopsylla crataegi*	Psyllidae	40	39	6	VPm_COI_F2/VPm_COI_R4	672	Oettl & Schlink, 2015
				1	LCO1490/ HCO2198	501	Sumner-Kalkun et al., 2020
				6	VPm_COI_F2/VPm_COI_R4	672	Oettl & Schlink, 2015
				1	No information
				25	No public data
Cacopsylla eriobotryae*	Psyllidae	1	0
Cacopsylla fibulata	Psyllidae	1	1	1	LepF2_t1/LepR1	657
Cacopsylla fraudatrix	Psyllidae	3	3	3	CACF/CACR	700-714	Kuznetsova et al., 2012
Cacopsylla fulguralis	Psyllidae	2	0
Cacopsylla hakonensis	Psyllidae	1	0
Cacopsylla haliaeeti	Psyllidae	4	4	4	C1-J-1718/H7005P-R	850	Percy & Cronk, 2022
Cacopsylla heterogena	Psyllidae	29	28	11	C1-J-1718/C1-N-2191R	500-506	Om, 2017
				17	No public data
Cacopsylla hirsuta	Psyllidae	1	0
Cacopsylla jukyungi	Psyllidae	22	4	4	CPF4/CPR4	658	Cho et al., 2020
Cacopsylla ledi	Psyllidae	10	10	5	HybCacoCO/HybHCOMod	638	Nokkala et al., 2017
				4	CACF/CACR	656-714	Kuznetsova et al., 2012
				1	No public data
Cacopsylla macleani	Psyllidae	30	30	30	C1-J-1718/H7005P-R	850	Percy & Cronk, 2022
Cacopsylla maculatili	Psyllidae	17	5	5	CPF4/CPR4	658	Cho et al., 2020
Cacopsylla magnicauda*	Psyllidae	1	0
Cacopsylla mali*	Psyllidae	8	7	2	VPm_COI_F2/VPm_COI_R4	672	Oettl & Schlink, 2015
				2	C_LepFolF/C_LepFolR (LepF1/LCO-LepR1/HCO)	579-658
				3	No public data
Cacopsylla melanoneura	Psyllidae	46	36	11	VPm_COI_F2/VPm_COI_R4		Oettl & Schlink, 2015
				3	LCO1490/ HCO2198	502	Antolínez et al., 2019
				1	No information
				21	No public data
Cacopsylla minuta	Psyllidae	2	0
Cacopsylla myrtilli	Psyllidae	67	67	40	HybCacoCO/HybHCOMod	638	Nokkala et al., 2022
				2	C_tRWFt1/LepR1	658
				2	LepF2_t1/LepR1	534-579
				8	CACF/CACR	681-714	Kuznetsova et al., 2012
				15	No public data
Cacopsylla nigriantennata	Psyllidae	1	0
Cacopsylla notata*	Psyllidae	1	0
Cacopsylla peregrina*	Psyllidae	3	1	1	LCO1490/ HCO2198	502	Sumner-Kalkun et al., 2020
Cacopsylla picta	Psyllidae	18	18	16	VPm_COI_F2/VPm_COI_R4	672	Oettl & Schlink, 2015
				1	C_LepFolF/C_LepFolR (LepF1/LCO-LepR1/HCO)	552
				1	No public data
Cacopsylla pruni*	Psyllidae	57	32	3	VPm_COI_F2/VPm_COI_R4	672	Oettl & Schlink, 2015
				29	No public data
Cacopsylla pulchella	Psyllidae	1	0
Cacopsylla pulchra	Psyllidae	5	0
Cacopsylla pyri*	Psyllidae	21	10	1	No information	658
				2	VPm_COI_F2/VPm_COI_R4	672	Oettl & Schlink, 2015
				2	Complete mitochondrion genome	1530
				4	CPF4/CPR4	658	Cho et al., 2020
				1	No public data
Cacopsylla pyricola*	Psyllidae	93	53	2	C1-J-1718/C1-N-2191R	522-524
				40	CPF4/CPR4	658	Kang et al., 2012
				1	CPF4/CPR4	658	Cho et al., 2020
				1	LCO1490/ HCO2198	503	Sumner-Kalkun et al., 2020
				9	No public data
Cacopsylla pyrisuga	Psyllidae	9	0
Cacopsylla qianli	Psyllidae	5	0
Cacopsylla rhamnicola	Psyllidae	6	6	6	No public data
Cacopsylla saliceti*	Psyllidae	1	0
Cacopsylla sandolbaea	Psyllidae	6	2	2	CPF4/CPR4	638	Cho et al., 2020
Cacopsylla sinuata	Psyllidae	4	4	3	C1-J-1718/H7005P-R	819-850	Percy & Cronk, 2022
				1	No public data
Cacopsylla sorbi	Psyllidae	1	1	1	LCO1490/ HCO2198	501	Sumner-Kalkun et al., 2020
Cacopsylla sp. 1 CN-2019	Psyllidae	2	2	2	HybCacoCO/HybHCOMod	638	Nokkala et al., 2019
Cacopsylla sp. 2 CN-2019	Psyllidae	1	1	1	HybCacoCO/HybHCOMod	638	Nokkala et al., 2019
Cacopsylla sp.* DPQC35Ps2L07	Psyllidae	1	0
Cacopsylla sp.* DPsitchSB_08	Psyllidae	1	0
Cacopsylla spiculata*	Psyllidae	1	0
Cacopsylla sp. PCOBT.10	Psyllidae	1	0
Cacopsylla sp. PCOBT.11	Psyllidae	1	0
Cacopsylla sp. PCOBT.17	Psyllidae	1	0
Cacopsylla sp. PCOBT.18	Psyllidae	1	0
Cacopsylla sp. PCOBT.19	Psyllidae	1	0
Cacopsylla sp. PCOBT.2	Psyllidae	1	0
Cacopsylla sp. PCOBT.20	Psyllidae	1	0
Cacopsylla sp. PCOBT.25	Psyllidae	1	0
Cacopsylla sp. PCOBT.27	Psyllidae	1	0
Cacopsylla sp. PCOBT.34	Psyllidae	1	0
Cacopsylla sp. PCOBT.35	Psyllidae	1	0
Cacopsylla sp. PCOBT.36	Psyllidae	1	0
Cacopsylla sp. PCOBT.7	Psyllidae	1	0
Cacopsylla sp. PCOBT.9	Psyllidae	1	0
Cacopsylla sp. S8H1CaF420	Psyllidae	1	1	1	C1-J-1718/H7005P-R	850	Percy & Cronk, 2022
Cacopsylla sp. SO-2015	Psyllidae	3	3	3	VPm_COI_F2/VPm_COI_R4	672	Oettl & Schlink, 2015
Cacopsylla striata*	Psyllidae	1	0
Cacopsylla stricklandi*	Psyllidae	1	0
Cacopsylla ulmi	Psyllidae	1	1	1	LCO1490/ HCO2198	501	Sumner-Kalkun et al., 2020
Ceanothia aculeata*	Psyllidae	1	0
Ceanothia ceanothi*	Psyllidae	2	1	1	LCO1490/ HCO2198	669	Sumner-Kalkun et al., 2020
Ceanothia sp.*	Psyllidae	1	0
Chamaepsylla hartigii*	Psyllidae	14	12	1	LCO1490/ HCO2198	502	Sumner-Kalkun et al., 2020
				11	No public data
Cornopsylla rotundiconis	Psyllidae	11	8	1	C1-J-1718/C1-N-2191R	503	Om, 2017
				7	No public data
Cyamophila floribundae	Psyllidae	1	0
Cyamophila hexastigma	Psyllidae	1	0
Cyamophila prohaskai	Psyllidae	1	0
Cyamophila willeti	Psyllidae	2	2	2	No public data
Diaphorina chobauti	Psyllidae	6	0
Diaphorina citri*	Psyllidae	846	209	47	DcCOIF-ag/DcCOIR-ag	996	Guidolin et al., 2014
				34	Complete mitochondrion genome	1134-1527
				67	No information	600-655-671-506-526
				34	LepF1/LepR1	600-630	Rwomushana et al., 2017
				1	LCO1490/ HCO2198	597	Sumner-Kalkun et al., 2020
				13	LCO1490/ HCO2198	665	Ibrahim et al., 2022
				6	LepF2_t1/LepR1	658
				1	C1-J-1718/C1-N-2191R	557
				6	No public data
Diaphorina communis*	Psyllidae	12	0
Diaphorina gymnosporiae*	Psyllidae	1	0
Diaphorina lycii*	Psyllidae	4	2	2	Complete mitochondrion genome
Diaphorina zygophylli	Psyllidae	5	0
Epiacizzia kuwayamai	Psyllidae	1	0
Epiacizzia sp.*	Psyllidae	1	0
Euceropsylla russoi*	Psyllidae	2	1	1	No public data
Euglyptoneura fuscipennis	Psyllidae	1	1	1	LCO1490/ HCO2198	501	Sumner-Kalkun et al., 2020
Euglyptoneura robusta*	Psyllidae	2	1	1	LCO1490/ HCO2198	500	Sumner-Kalkun et al., 2020
Euphalerus magnus*	Psyllidae	1	0
Freysuila caesalpiniae*	Psyllidae	3	2	2	Complete mitochondrion genome	1533
Heteropsylla cubana	Psyllidae	40	25	2	Complete mitochondrion genome	1533
				1	LCOP-F/HCO2190	658
				2	No information	640-646
				16	C_LepFolF/C_LepFolR (LepF1/LCO-LepR1/HCO)	525-613
				4	No public data
Heteropsylla sp. SAEVG Morph0213	Psyllidae	1	1	1	LCO1490/ HCO2198	640
Heteropsylla sp.* UCRDP02	Psyllidae	1	0
Heteropsylla texana*	Psyllidae	2	1	1	LCO1490/ HCO2198	501	Sumner-Kalkun et al., 2020
Insnesia drypetes	Psyllidae	1	0
Insnesia sp. A FM-2020	Psyllidae	1	1	1	PsyCOI-F3/HCO2198	533	Martoni et al., 2020
Limbopsylla lagunculariae*	Psyllidae	1	0
Limbopsylla nigrivenis*	Psyllidae	1	0
Livilla adusta	Psyllidae	1	0
Livilla baetica*	Psyllidae	2	0
Livilla blandula*	Psyllidae	2	0
Livilla caprifuga*	Psyllidae	1	0
Livilla complexa*	Psyllidae	2	0
Livilla ima	Psyllidae	1	0
Livilla maura*	Psyllidae	1	0
Livilla monospermae*	Psyllidae	3	0
Livilla radiata*	Psyllidae	1	0
Livilla retamae	Psyllidae	2	0
Livilla ulicis*	Psyllidae	1	0
Livilla variegata*	Psyllidae	2	0
Mitrapsylla fusca*	Psyllidae	1	0
Nyctiphalerus rugipennis*	Psyllidae	1	0
Pexopsylla cercocarpi*	Psyllidae	1	0
Platycorypha nigrivirga	Psyllidae	4	3	1	LCOP-F/HCO2190	658
				2	No public data
Platycorypha sp.	Psyllidae	1	0
Pseudacanthopsylla improvisa	Psyllidae	1	0
Psylla alni*	Psyllidae	14	12	2	Complete mitochondrion genome	1533
				1	LCO1490/ HCO2198	684	Sumner-Kalkun et al., 2020
Psylla alniformosanaesuga	Psyllidae	2	0
Psylla betulae	Psyllidae	1	1	1	LCO1490/ HCO2198	685	Sumner-Kalkun et al., 2020
Psylla buxi*	Psyllidae	4	2	1	LCO1490/ HCO2198	691	Sumner-Kalkun et al., 2020
				1	No information	640
Psylla floccosa*	Psyllidae	1	0
Psylla galeaformis	Psyllidae	1	1	1	LepF2_t1/LepR1	658
Psylla lanceolata	Psyllidae	1	0
Psylla pulchella	Psyllidae	3	3	3	No public data
Psylla pyricola	Psyllidae	1	0
Psylla sp. 1 FM-2017	Psyllidae	6	0
Psylla sp. 2 FM-2017	Psyllidae	11	0
Psylla sp. 3 FM-2017	Psyllidae	7	0
Psylla sp. 4 FM-2017	Psyllidae	3	0
Psylla sp. 5 FM-2017	Psyllidae	3	0
Psylla sp. 6 FM-2017	Psyllidae	1	0
Psylla sp. 7 FM-2017	Psyllidae	5	0
Russelliana solanicola*	Psyllidae	3	2	2	Complete mitochondrion genome	1530
Spanioneura fonscolombii*	Psyllidae	12	12	2	LepF2_t1/LepR1	519-588
				10	No public data
Spanioneura longicauda	Psyllidae	1	0
Telmapsylla minuta*	Psyllidae	2	0
Trisetipsylla sinica	Psyllidae	1	0
Yangus sp. 155 GC-2019	Psyllidae	1	0
Aacanthocnema dobsoni	Triozidae	7	5	2	Complete mitochondrion genome
				3	No information	651-653
Acanthocasuarina acutivalvis	Triozidae	1	0
Anomocephala sp.* RG_Anomo_02	Triozidae	1	0
Anomocephala unica*	Triozidae	1	0
Bactericera albiventris*	Triozidae	1	0
Bactericera cockerelli	Triozidae	57	32	8	Complete mitochondrion genome	1531-1537-1539
				12	LCO1490/ HCO2198	595-676	Sumner-Kalkun et al., 2020
				1		531	Batovska et al., 2021
				2	C_LepFolF/C_LepFolR (LepF1/LCO-LepR1/HCO)	514-555
				5	C_tRWFt1/LepR1	636-658
				4	No public data
Bactericera distinctissima	Triozidae	1	0
Bactericera dorsalis	Triozidae	4	1	1	LCO1490/ HCO2198	696	Sumner-Kalkun et al., 2020
Bactericera femoralis*	Triozidae	1	0
Bactericera gobica	Triozidae	1	0
Bactericera maculipennis	Triozidae	1	0
Bactericera nigricornis	Triozidae	3	3	1	LCO1490/ HCO2198	510	Sjölund et al., 2016
				2		502-507	Sumner-Kalkun et al., 2020
Bactericera shepherdiae*	Triozidae	1	0
Bactericera sinica	Triozidae	1	1	1	Complete mitochondrion genome	14863
Bactericera sp.* DMPRud13	Triozidae	1	0
Bactericera sp.* DPQC127Tr108	Triozidae	1	0
Bactericera sp.* DPQCTr204	Triozidae	1	0
Bactericera sp.* T_sp_Salix	Triozidae	1	0
Bactericera tremblayi	Triozidae	10	1		LCO1490/ HCO2198	682	Sjölund et al., 2016
Bactericera trigonica*	Triozidae	15	14	3	LCO1490/ HCO2198	503-524	Antolínez et al., 2019
				6		501-515	Sumner-Kalkun et al., 2020
				5	No public data
Baeoalitriozus diospyri*	Triozidae	11	8	3	LCO1490_t1/HCO2198_t1	658
				3	C_LepFolF/C_LepFolR (LepF1/LCO-LepR1/HCO)	623-658
				1	No public data
				1	No information
Baeoalitriozus yangi	Triozidae	1	0
Calinda baccharidis*	Triozidae	1	0
Calinda broomfieldi*	Triozidae	1	0
Calinda fumipennis*	Triozidae	1	0
Calinda gibbosa*	Triozidae	1	0
Calinda sp.* Peru19AB	Triozidae	1	0
Calinda sp.* Peru25D	Triozidae	1	0
Calinda sp.* Peru2930A	Triozidae	1	0
Calinda sp.* Peru2930B	Triozidae	1	0
Casuarinicola australis*	Triozidae	5	0
Casuarinicola nigrimaculatus*	Triozidae	3	1	1	No information	653
Casuarinicola novacaledonica*	Triozidae	1	0
Casuarinicola sp.	Triozidae	1	0
Cecidotrioza sp.* 459E02_TriozaNC	Triozidae	1	0
Ceropsylla sideroxyli*	Triozidae	1	0
Ceropsylla sp.* Tpout	Triozidae	1	0
Cerotrioza bridwelli*	Triozidae	1	0
Crawforda triopsyllina*	Triozidae	1	0
Dyspersa pallida*	Triozidae	4			LCO1490/ HCO2198	671	Sjölund et al., 2016
						621	Sumner-Kalkun et al., 2020
					Complete mitochondrion genome	1527
Dyspersa schrankii*	Triozidae	1	0
Eotrioza ussuriensis	Triozidae	1	0
Epitrioza marginata	Triozidae	1	0
Hemischizocranium aloha*	Triozidae	1	0
Hemischizocranium bessi*	Triozidae	1	0
Hemitrioza sonchi*	Triozidae	1	0
Heterotrioza chenopodii*	Triozidae	5	1	1	LCO1490/ HCO2198	689	Sumner-Kalkun et al., 2020
Hevaheva maculata*	Triozidae	1	0
Hevaheva minuta*	Triozidae	1	0
Hevaheva perkinsi	Triozidae	1	0
Hevaheva silvestris*	Triozidae	2	0
Hevaheva sp.* 366C_Hevaheva_sp_Ka	Triozidae	1	0
Hevaheva sp.* 37902_HevahevaKa	Triozidae	1	0
Hevaheva sp.* 38002_HevaKa	Triozidae	1	0
Hevaheva sp.* 424_Hevaheva_sp_Hi	Triozidae	1	0
Hevaheva sp.* 433B02_HevahevaHi	Triozidae	1	0
Hevaheva sp. DMP-2017	Triozidae	1	0
Hevaheva sp.* GLA366A_Heva_spKa	Triozidae	1	0
Hevaheva sp.* GLA430	Triozidae	1	0
Hevaheva sp.* GLA433A_Hevaheva	Triozidae	1	0
Hevaheva sp.* Hi56A03_Heva	Triozidae	1	0
Hevaheva sp.* Hi56B03	Triozidae	1	0
Kuwayama minutura*	Triozidae	1	0
Kuwayama pisonia*	Triozidae	1	0
Kuwayama sp.*	Triozidae	5	0
Kuwayama tipicola*	Triozidae	1	0
Lauritrioza alacris	Triozidae	2	1	1	LCO1490/ HCO2198	706	Sumner-Kalkun et al., 2020
Leptotrioza sp.* DBLept	Triozidae	1	0
Leptynoptera sulfurea*	Triozidae	6	2	2	Complete mitochondrion genome	1524
Leuronota fagarae*	Triozidae	1	0
Leuronota maritima*	Triozidae	1	0
Megatrioza kauaiensis*	Triozidae	1	0
Megatrioza mauiensis*	Triozidae	1	0
Megatrioza zanthoxyli*	Triozidae	1	0
Myotrioza flindersiana	Triozidae	1	0
Myotrioza platycarpi	Triozidae	1	0
Neotrioza shuiliensis	Triozidae	1	0
Pariaconus caulicalix*	Triozidae	5	0
Pariaconus crassiorcalix*	Triozidae	3	0
Pariaconus dorsostriatus*	Triozidae	20	0
Pariaconus gibbosus	Triozidae	7	0
Pariaconus gracilis*	Triozidae	22	0
Pariaconus hawaiiensis*	Triozidae	22	0
Pariaconus hiiaka*	Triozidae	10	0
Pariaconus hina*	Triozidae	13	0
Pariaconus hualani*	Triozidae	2	0
Pariaconus iolani*	Triozidae	2	0
Pariaconus kapo	Triozidae	1	0
Pariaconus kupua*	Triozidae	7	0
Pariaconus liliha	Triozidae	4	0
Pariaconus lona*	Triozidae	1	0
Pariaconus mauiensis*	Triozidae	14	0
Pariaconus melanoneurus*	Triozidae	1	0
Pariaconus minutus*	Triozidae	24	0
Pariaconus molokaiensis*	Triozidae	2	0
Pariaconus montgomeri*	Triozidae	23	0
Pariaconus namaka	Triozidae	3	0
Pariaconus nigrilineatus*	Triozidae	1	0
Pariaconus oahuensis*	Triozidae	49	0
Pariaconus ohiacola*	Triozidae	59	0
Pariaconus pele*	Triozidae	75	2	2	Complete mitochondrion genome	1527
Pariaconus poliahu	Triozidae	7	0
Pariaconus proboscideus*	Triozidae	12	0
Pariaconus pyramidalis*	Triozidae	23	0
Pariaconus wyvernus	Triozidae	13	0
Pauropsylla buxtoni	Triozidae	1	1	1	LCO1490/ HCO2198	679	Sumner-Kalkun et al., 2020
Pauropsylla triozoptera*	Triozidae	1	0
Pauropsylla udei*	Triozidae	2	0
Phylloplecta tripunctata*	Triozidae	1	0
Powellia vitreoradiata*	Triozidae	18	1	1	No public data
Schedoneolithus dunaliae*	Triozidae	1	0
Schedotrioza apicobystra*	Triozidae	1	0
Schedotrioza cornuta*	Triozidae	1	0
Schedotrioza distorta*	Triozidae	1	0
Schedotrioza marginata*	Triozidae	1	0
Schedotrioza multitudinea*	Triozidae	2	0
Schedotrioza sp. A FM-2020	Triozidae	1	1	1	PsyCOI-F3/HCO2198	533	Martoni et al., 2020
Stenopsylla euryae	Triozidae	1	0
Stenopsylla nigricornis	Triozidae	1	0
Stenopsylla sp.* DBSten	Triozidae	1	0
Stevekenia aiea*	Triozidae	1	0
Stevekenia nothocestri*	Triozidae	1	0
Swezeyana atra	Triozidae	2	0
Swezeyana elongagena*	Triozidae	3	0
Swezeyana reticulata*	Triozidae	6	0
Swezeyana rubra	Triozidae	1	0
Swezeyana sp.* GLA440A_SwelongHi	Triozidae	1	0
Swezeyana sp.* GLA440B	Triozidae	1	0
Trichochermes grandis	Triozidae	1	0
Trichochermes walkeri*	Triozidae	7	6	6	No information	651-654
Trioza abdominalis	Triozidae	5	5	5	No public data
Trioza acuta	Triozidae	4	0
Trioza adventicia	Triozidae	13	1	1	PsyCOI-F3/HCO2198	533	Martoni et al., 2020
Trioza albifrons	Triozidae	1	1	1	LCO1490/ HCO2198	500	Sumner-Kalkun et al., 2020
Trioza alipellucida*	Triozidae	1	0
Trioza anceps*	Triozidae	2	0
Trioza apicalis	Triozidae	8	6	1	LCO1490/ HCO2198	682	Sjölund et al., 2016
				1	PsyCOI-F3/HCO2198	587	Martoni et al., 2020
				4	No public data
Trioza aylmeriae	Triozidae	7	2	1	C_LepFolF/C_LepFolR (LepF1/LCO-LepR1/HCO)	611
				1	No information	653
Trioza barrettae	Triozidae	3	0
Trioza bifida	Triozidae	13	0
Trioza brevigenae	Triozidae	10	10	9	No information	658
				1	No public data
Trioza centranthi	Triozidae	1	1	1	LCO1490/ HCO2198	503	Sumner-Kalkun et al., 2020
Trioza cerastii	Triozidae	1	1	1	LCO1490/ HCO2198	696	Sumner-Kalkun et al., 2020
Trioza cf. remota	Triozidae	1	1	1	C_LepFolF/C_LepFolR (LepF1/LCO-LepR1/HCO)	647
Trioza colorata	Triozidae	4	0
Trioza compressa	Triozidae	4	0
Trioza curta	Triozidae	3	1	1	C_LepFolF/C_LepFolR (LepF1/LCO-LepR1/HCO)	546
Trioza dacrydii	Triozidae	2	0
Trioza decurvata	Triozidae	3	0
Trioza discariae	Triozidae	4	0
Trioza dispar	Triozidae	1	1	1	LCO1490/ HCO2198	681	Sumner-Kalkun et al., 2020
Trioza doryphora	Triozidae	4	0
Trioza elaeagni*	Triozidae	2	1	1	No information	651
Trioza emarginata	Triozidae	1	0
Trioza erytreae*	Triozidae	276	274	13	Te-6U30/Te-720L26	658-710	Pérez-Rodríguez et al., 2019
				39			Ruíz-Rivero et al., 2021
				73	LepF1/LepR1	658	Khamis et al., 2017
				2	Complete mitochondrion genome
				1	No information	652
				66	LepF1/LepR1	570	Rasowo et al., 2021
				2	LCO1490/ HCO2198	555-576	Benhadi‐Marín et al., 2022
				78	No public data
Trioza eugeniae*	Triozidae	33	0
Trioza falcata	Triozidae	4	0
Trioza fasciata	Triozidae	2	0
Trioza flavipennis	Triozidae	1	1		LCO1490/ HCO2198	682	Sumner-Kalkun et al., 2020
Trioza galii*	Triozidae	4	4	4	No public data		Antolínez et al., 2019
Trioza gourlayi	Triozidae	2	0
Trioza grallata*	Triozidae	2	0
Trioza hebicola	Triozidae	2	0
Trioza incrustata*	Triozidae	2	0
Trioza irregularis	Triozidae	11	0
Triozoida johnsonii*	Triozidae	1	0
Trioza kuwayamai*	Triozidae	1	0
Trioza laurisilvae*	Triozidae	1	0
Trioza machilicola	Triozidae	1	0
Trioza magnoliae*	Triozidae	1	0
Trioza malloticola*	Triozidae	2	0
Trioza melaleucae	Triozidae	8	8	8	PsyCOI-F3/HCO2198	532	Martoni & Blacket, 2021
Trioza nigra	Triozidae	1	0
Trioza obscura	Triozidae	3	0
Trioza obtusa*	Triozidae	2	0
Trioza obunca*	Triozidae	2	0
Trioza outeiensis*	Triozidae	1	0
Trioza pallida	Triozidae	1	0
Trioza panacis	Triozidae	4	0
Trioza percyae*	Triozidae	3	2	2	No information	653
Trioza psyllihabitus	Triozidae	2	1	1	No public data
Trioza quadripunctata	Triozidae	1	0
Trioza remota*	Triozidae	41	38	4	LCO1490/ HCO2198	500-681	Sumner-Kalkun et al., 2020
				2	Complete mitochondrion genome	1527
				1	C_LepFolF/C_LepFolR (LepF1/LCO-LepR1/HCO)	576
				31	No public data
Trioza rhamni*	Triozidae	3	2	1	LCO1490/ HCO2198	605	Sumner-Kalkun et al., 2020
				1	No information	651
Trioza senda*	Triozidae	1	0
Trioza sp.* 012_Trioza_sp_FatuHiva	Triozidae	1	0
Trioza sp. 1 FM-2017	Triozidae	5	0
Trioza sp. 2 FM-2017	Triozidae	1	0
Trioza sp. 3 FM-2017	Triozidae	1	0
Trioza sp. 402A_Trioza_sp_Tahiti	Triozidae	1	0
Trioza sp.* 412A_Trioza_sp_NukuHiva	Triozidae	1	0
Trioza sp.* 414B02	Triozidae	1	0
Trioza sp.* 457A02_TAscarinaNC	Triozidae	1	0
Trioza sp.* 457B02_Tsp5NC	Triozidae	1	0
Trioza sp.* 457C02	Triozidae	1	0
Trioza sp.* 460B02_TriozaCasuarinaNC	Triozidae	1	0
Trioza sp.* 476_Tsp9NC	Triozidae	1	0
Trioza sp. 4 FM-2017	Triozidae	2	0
Trioza sp. 5 FM-2017	Triozidae	2	0
Trioza sp. 6 FM-2017	Triozidae	1	0
Trioza sp. BIOUG11193-E04	Triozidae	1	0
Trioza sp. Brenda May	Triozidae	2	0
Trioza sp. DMP-2017	Triozidae	1	0
Trioza sp.* DPTAI80	Triozidae	1	0
Trioza sp. Fortrose	Triozidae	2	0
Trioza sp.* FP152N09	Triozidae	1	0
Trioza sp.* FP2609	Triozidae	1	0
Trioza sp.* FP2909	Triozidae	1	0
Trioza sp.* FP71_Tpout	Triozidae	1	0
Trioza sp.* GLA402B_02	Triozidae	1	0
Trioza sp.* GLA402C_02	Triozidae	1	0
Trioza sp.* GLADHT1	Triozidae	1	0
Trioza sp.* LHtri	Triozidae	1	0
Trioza sp. Massey	Triozidae	4	0
Trioza sp.* NC47602	Triozidae	1	0
Trioza sp. Omahuta	Triozidae	3	0
Trioza sp.* Peru22C	Triozidae	1	0
Trioza sp.* Peru2930C	Triozidae	1	0
Trioza sp.* Peru30B	Triozidae	1	0
Trioza sp.* Peru30D	Triozidae	1	0
Trioza sp. Prices Valley	Triozidae	3	0
Trioza sp.* QLDCal04	Triozidae	1	0
Trioza sp.* SEyel	Triozidae	1	0
Trioza sp.* T_spCI	Triozidae	1	0
Trioza sp.* T_sp_DBCam1	Triozidae	1	0
Trioza sp.* T_sp_DBCam5	Triozidae	1	0
Trioza sp.* TspFicus	Triozidae	1	0
Trioza sp. *T_spnov_Hi12	Triozidae	1	0
Trioza subacuta	Triozidae	5	0
Trioza subvexa	Triozidae	5	0
Trioza tatrensis*	Triozidae	1	0
Trioza tricornuta*	Triozidae	5	0
Trioza uniqua*	Triozidae	1	0
Trioza urticae*	Triozidae	175	77	2	Complete mitochondrion genome	1527
				1	CACF/CACR	653	Kuznetsova et al., 2012
				14	C_LepFolF/C_LepFolR (LepF1/LCO-LepR1/HCO)	528-658
				59	No public data
				1	No information
Trioza vitiensis*	Triozidae	1	0
Trioza zimmermani*	Triozidae	1	0
