# Supplementary material for: Establishing reliable DNA barcoding primers for jumping plant lice (Psylloidea, Hemiptera)
Source: BMC Res Notes. 2023 Nov 8;16:322. doi: 10.1186/s13104-023-06585-8 (PMC10634070; doi:10.1186/s13104-023-06585-8)
Supplement: Supplementary file 2 — Additional file 2: Table S2. Information of the samples used in this study with the results for each primer pair. Results: blank = non-tested; yes/no = formation or not of reproducible discrete bands after electrophoresis of PCR amplifications [file 13104_2023_6585_MOESM2_ESM.xlsx]

## Sheet: Table S2
Table S2 Information of the samples used in this study with the results for each primer pair. Results: blank = non-tested; yes/no = formation or not of reproducible discrete bands after electrophoresis of PCR amplifications
	Taxon name	Family	Specimen ID	Sampling locality		Sampling date	Host plant	LCO1490/HCO2198	LepF1/LepR1	LCOP-F/HCO2198	C1-J-1718/H7005P-R	tRWF1/LepR1
44	Agonoscena atlantica	Aphalaridae	PN24	Tenerife	Garachico	2020-08-19	Pistacia atlantica	no		yes	yes	no
45	Agonoscena atlantica	Aphalaridae	PN25	Tenerife	Garachico	2020-08-19	Pistacia atlantica	no		yes	yes	no
46	Agonoscena atlantica	Aphalaridae	PN26	Tenerife	Garachico	2020-08-19	Pistacia atlantica	no		no	yes	no
11	Agonoscena sinuata	Aphalaridae	COI1	Tenerife	Barranco Badajoz	2019-03-16	Ruta pinnata	yes		yes	yes
12	Agonoscena sinuata	Aphalaridae	COI2	Tenerife	Barranco Badajoz	2019-03-16	Ruta pinnata	yes	yes	yes	yes
13	Agonoscena sinuata	Aphalaridae	COI3	Tenerife	Barranco Badajoz	2019-03-16	Ruta pinnata	yes		yes	yes
14	Agonoscena sinuata	Aphalaridae	COI4	Tenerife	Barranco Badajoz	2019-03-16	Ruta pinnata	yes		yes	yes
15	Agonoscena sinuata	Aphalaridae	COI5	Tenerife	Barranco Badajoz	2019-03-16	Ruta pinnata	yes		yes	yes
16	Agonoscena sinuata	Aphalaridae	PN23	Tenerife	Garachico	2020-08-19	Ruta pinnata	yes	no	yes	yes	no
17	Agonoscena sinuata	Aphalaridae	PN124	Tenerife	Buenavista	2017	Ruta pinnata	yes		yes	yes
18	Agonoscena sinuata	Aphalaridae	PN125	Tenerife	Buenavista	2017	Ruta pinnata			yes	yes
152	Agonoscena targionii	Aphalaridae	PN154	Gran Canaria		2022-03-13	Pistacia lentiscus	no		yes	yes
153	Agonoscena targionii	Aphalaridae	PN155	Gran Canaria		2022-03-13	Pistacia lentiscus	yes		yes		yes
154	Agonoscena targionii	Aphalaridae	PN156	Gran Canaria		2022-03-13	Pistacia lentiscus	yes		yes	yes	yes
155	Agonoscena targionii	Aphalaridae	PN157	Gran Canaria		2022-03-13	Pistacia lentiscus	yes		yes		yes
58	Ctenarytaina eucalipti	Aphalaridae	PN33	Tenerife	La Esperanza	2020-05-20	Eucaliptus sp.	no	no	yes	yes	no
59	Ctenarytaina eucalipti	Aphalaridae	PN34	Tenerife	La Esperanza	2020-05-21	Eucaliptus sp.			yes	yes	no
60	Ctenarytaina eucalipti	Aphalaridae	PN79	Galicia	A Guarda	2021-06-03	Eucaliptus sp.			yes	yes
61	Ctenarytaina eucalipti	Aphalaridae	PN80	Galicia	A Guarda	2021-06-03	Eucaliptus sp.	no		yes	yes
62	Ctenarytaina eucalipti	Aphalaridae	PN81	Galicia	A Guarda	2021-06-03	Eucaliptus sp.			yes	yes
63	Glycaspis brimblecombei	Aphalaridae	PN35	Tenerife	Valle Guerra	2021-06-04	Eucaliptus sp.	no	no	yes	yes	no
64	Glycaspis brimblecombei	Aphalaridae	PN36	Tenerife	Valle Guerra	2021-06-05	Eucaliptus sp.			yes	yes	no
101	Lisronia echidna	Aphalaridae	PN65	Tenerife	Guimar	2021-02-14	Cistus monspeliensis	no	no	yes	yes
102	Lisronia echidna	Aphalaridae	PN66	Tenerife	Guimar	2021-02-14	Cistus monspeliensis			yes	yes
97	Macrohomotoma gladiata	Carsidaridae	PN59	Tenerife	La Laguna	2020-08-19	Ficus microcarpa			yes	yes
98	Macrohomotoma gladiata	Carsidaridae	PN60	Tenerife	La Laguna	2020-08-19	Ficus microcarpa	no	no	yes	yes
35	Diaphorina gonzalezi	Liviidae	PN17	Tenerife	Valle Guerra	2015	Gymnosporia cryptopetala	no		yes	yes
36	Diaphorina gonzalezi	Liviidae	PN18	Tenerife	Valle Guerra	2015	Gymnosporia cryptopetala	no		yes	yes
37	Diaphorina gonzalezi	Liviidae	PN19	Tenerife	Valle Guerra	2015	Gymnosporia cryptopetala	no	no	yes	yes	yes
38	Diaphorina gonzalezi	Liviidae	PN20	Tenerife	Valle Guerra	2015	Gymnosporia cryptopetala			yes	yes	yes
39	Diaphorina gonzalezi	Liviidae	PN126	Tenerife	Los Silos	2013-05-15	Gymnosporia cryptopetala			yes	no
40	Diaphorina gonzalezi	Liviidae	PN127	Tenerife	El Sauzal	2020-01-28	Gymnosporia cryptopetala			yes	no
41	Diaphorina gonzalezi	Liviidae	PN128	Tenerife	El Sauzal	2020-01-28	Gymnosporia cryptopetala			no	no
75	Euphyllura canariensis	Liviidae	PN42	Tenerife	La Matanza	2020-06-25	Picconia excelsa	no	no	yes	yes	yes
76	Euphyllura canariensis	Liviidae	PN43	Tenerife	La Matanza	2020-06-25	Picconia excelsa			yes	yes	yes
65	Euphyllura confusa	Liviidae	PN37	Tenerife	San Juan de La Rambla	2020-06-10	Olea europaea	no	no	yes	yes	yes
66	Euphyllura confusa	Liviidae	PN38	Tenerife	San Juan de La Rambla	2020-06-10	Olea europaea			yes	yes	yes
67	Euphyllura confusa	Liviidae	PN61	Tenerife	San Juan de la Rambla	2020-06-10	Olea europaea			yes	yes
68	Euphyllura confusa	Liviidae	PN62	Tenerife	San Juan de la Rambla	2020-06-10	Olea europaea			yes	yes
69	Euphyllura olivina	Liviidae	PN82	Granada		2021-05-01	Olea europaea			yes	yes
70	Euphyllura olivina	Liviidae	PN83	Granada		2021-06-01	Olea europaea			yes	yes
71	Euphyllura olivina	Liviidae	PN84	Granada		2021-07-01	Olea europaea			yes	yes
85	Megadicrania tecticeps	Liviidae	PN49	Tenerife	Tegueste	2020-07-01	Olea cerasiformis	yes	no	yes	yes	yes
86	Megadicrania tecticeps	Liviidae	PN50	Tenerife	Tegueste	2020-07-01	Olea cerasiformis			yes	yes	yes
87	Megadicrania tecticeps	Liviidae	PN55	Tenerife	Tegueste	2020-07-01	Olea cerasiformis			yes	yes
88	Megadicrania tecticeps	Liviidae	PN56	Tenerife	Tegueste	2020-07-01	Olea cerasiformis			yes	yes
89	Megadicrania tecticeps	Liviidae	PN57	Tenerife	La Esperanza	2020-06-11	Olea europaea			yes	yes
90	Megadicrania tecticeps	Liviidae	PN58	Tenerife	La Esperanza	2020-06-11	Olea europaea			yes	yes
91	Megadicrania tecticeps	Liviidae	PN158	Gran Canaria	Santa Lucía	2022-03-13	Olea cerasiformis	no				yes
92	Megadicrania tecticeps	Liviidae	PN159	Gran Canaria	Santa Lucía	2022-03-13	Olea cerasiformis			yes	yes
79	Acizzia uncatoides	Psyllidae	PN46	Tenerife	La Esperanza	2020-06-15	Paraserianthes lophantha	no	no	yes	yes	no
80	Acizzia uncatoides	Psyllidae	PN47	Tenerife	La Esperanza	2020-06-15	Paraserianthes lophantha			yes	yes	no
81	Acizzia uncatoides	Psyllidae	PN76	Galicia	A Guarda	2021-06-03	Acacia longifolia			yes	yes
82	Acizzia uncatoides	Psyllidae	PN77	Galicia	A Guarda	2021-06-03	Acacia longifolia			yes	yes
83	Acizzia uncatoides	Psyllidae	PN78	Galicia	A Guarda	2021-06-03	Acacia longifolia			yes	yes
72	Arytaina devia	Psyllidae	PN39	Tenerife	Las Fuentes	2020-06-22	Chamaecytisus proliferus	no	no	yes	yes	yes
73	Arytaina devia	Psyllidae	PN41	Tenerife	Las Fuentes	2020-06-22	Chamaecytisus proliferus			yes	yes	yes
74	Arytinnis dividens	Psyllidae	PN40	Tenerife	Las Fuentes	2020-06-22	Chamaecytisus proliferus			yes	yes	yes
84	Arytinnis nigralineata	Psyllidae	PN48	Tenerife	Aguamanza	2020-10-25	Cistus symphytifolius			yes	yes	no
156	Cacopsylla alaterni	Psyllidae	PN130	Sevilla	Cazalla de la Sierra	2019	Rhamnus alaternus			yes	yes
157	Cacopsylla alaterni	Psyllidae	PN131	Sevilla	Cazalla de la Sierra	2019	Rhamnus alaternus			yes	yes
93	Cacopsylla cenulatae	Psyllidae	PN51	Tenerife	Bajamar	2020-05-02	Rhamnus crenulata	no	no	yes	yes
94	Cacopsylla cenulatae	Psyllidae	PN52	Tenerife	Bajamar	2020-05-02	Rhamnus crenulata			yes	yes
95	Cacopsylla cenulatae	Psyllidae	PN53	Tenerife	Bajamar	2020-05-02	Rhamnus crenulata			yes	yes
96	Cacopsylla cenulatae	Psyllidae	PN54	Tenerife	Bajamar	2020-05-02	Rhamnus crenulata			yes	yes
151	Cacopsylla falcicauda	Psyllidae	PN153	La Gomera		2022-01-14	Rhamnus glandulosa			yes	yes
158	Cacopsylla myrthi	Psyllidae	PN132	Huelva	Calañas	2019	Rhamnus alaternus			yes	yes
159	Cacopsylla myrthi	Psyllidae	PN133	Huelva	Calañas	2019	Rhamnus alaternus			yes	yes
160	Cacopsylla myrthi	Psyllidae	5	Har Hemon		2010-05-07	conifers				yes
161	Cacopsylla myrthi	Psyllidae	10	Har Hemon		2010-05-07	conifers				yes
103	Heteropsylla cubana	Psyllidae	PN70	Tenerife	Bajamar	2021-03-03	Leucaena leucacephala			yes	yes
104	Heteropsylla cubana	Psyllidae	PN73	La Gomera	San Sebastian	2021-02-24	Leucaena leucocephala			yes	yes
105	Heteropsylla cubana	Psyllidae	PN74	La Gomera	San Sebastian	2021-02-24	Leucaena leucocephala			yes	yes
106	Heteropsylla cubana	Psyllidae	PN75	La Gomera	San Sebastian	2021-02-24	Leucaena leucocephala			yes	yes
77	Platycorypha nigrivirga	Psyllidae	PN44	Tenerife	La Laguna	2020-06-11	Tipuana tipu	no	no	yes	yes	yes
78	Platycorypha nigrivirga	Psyllidae	PN45	Tenerife	La Laguna	2020-06-11	Tipuana tipu			yes	yes	yes
1	Bactericera nigricornis	Triozidae	BN2	País Vasco		2017-05-12	Solanum tuberosum	yes	no	yes	yes	yes
2	Bactericera nigricornis	Triozidae	BN7	Castilla y León		2019-07-08	Solanum tuberosum	yes		yes	yes	yes
3	Bactericera tremblayi	Triozidae	BN9	Castilla y León		2019-07-24	Allium ampeloprasum var. porrum	yes	no	yes	yes	yes
4	Bactericera tremblayi	Triozidae	BN17	Tenerife	La Padilla Baja	2016-07-21	Allium ampeloprasum var. porrum		no
5	Bactericera tremblayi	Triozidae	BN18	Tenerife	La Padilla Baja	2019-08-19	Allium ampeloprasum var. porrum	yes		yes	yes	yes
6	Bactericera tremblayi	Triozidae	BN19	Tenerife	La Padilla Baja	2019-08-19	Allium ampeloprasum var. porrum	yes		yes	no	yes
7	Bactericera tremblayi	Triozidae	BN20	Tenerife	La Padilla Baja	2019-08-19	Allium ampeloprasum var. porrum			yes	no	yes
8	Bactericera trigonica	Triozidae	BN13	Castilla y León		14/07/20219	Daucus carota	yes	no	yes	yes	yes
9	Bactericera trigonica	Triozidae	BN14	Castilla y León		14/07/20220	Daucus carota	yes		yes	yes	yes
10	Bactericeta trigonica	Triozidae	BN21	Tenerife	La Padilla Baja	2019-08-22	Daucus carota		no	yes	yes	yes
19	Drepanoza canariensis	Triozidae	PN5	Tenerife	Pedro Alvarez	2019-01-08	Convolvulus canariensis	yes	yes	yes	yes	yes
20	Drepanoza canariensis	Triozidae	PN6	Tenerife	Pedro Alvarez	0312/2018	Convolvulus canariensis	yes		yes	yes	yes
21	Drepanoza canariensis	Triozidae	PN7	Tenerife	Pedro Alvarez	2019-02-22	Convolvulus canariensis			yes	yes
22	Drepanoza canariensis	Triozidae	PN8	Tenerife	Pedro Alvarez	2019-02-22	Convolvulus canariensis			yes	yes
23	Drepanoza canariensis	Triozidae	PN120	Tenerife	Afur	2020-06-26	Convolvulus canariensis			yes	yes
24	Drepanoza canariensis	Triozidae	PN121	Tenerife	Caminos los dragos	2020-06-26	Convolvulus canariensis			yes	yes
25	Drepanoza fruticulosi	Triozidae	PN9	Tenerife	Santa Cruz	2019-03-01	Convolvulus fruticulosus	yes	no	yes	yes
26	Drepanoza fruticulosi	Triozidae	PN10	Tenerife	Santa Cruz	2019-03-01	Convolvulus fruticulosus	yes		yes	yes
27	Drepanoza fruticulosi	Triozidae	PN11	Tenerife	Santa Cruz	2019-03-01	Convolvulus fruticulosus			yes	yes	yes
28	Drepanoza fruticulosi	Triozidae	PN12	Tenerife	Santa Cruz	2019-03-01	Convolvulus fruticulosus			yes	yes	yes
29	Drepanoza molinai	Triozidae	PN13	Tenerife	Bajamar	2018-11-25	Withania aristata	yes		yes	yes
30	Drepanoza molinai	Triozidae	PN14	Tenerife	Bajamar	2018-11-25	Withania aristata	yes	no	yes	yes
31	Drepanoza molinai	Triozidae	PN15	Tenerife	Bajamar	2018-11-24	Withania aristata			yes	yes	yes
32	Drepanoza molinai	Triozidae	PN16	Tenerife	Bajamar	2018-12-04	Withania aristata			yes	yes	yes
33	Drepanoza molinai	Triozidae	PN122	Tenerife	Puerto de la Cruz	2020-01-28	Withania aristata			no	no
34	Drepanoza molinai	Triozidae	PN123	Tenerife	Puerto de la Cruz	2020-01-28	Withania aristata			yes	no
54	Heterotrioza chenopodii	Triozidae	PN32	Tenerife	San Juan de La Rambla	2020-06-10	no information	no		yes	yes	yes
55	Heterotrioza chenopodii	Triozidae	PN67	Tenerife	Bajamar	2021-02-20	Chenopodium sp.	no	no	yes	yes
56	Heterotrioza chenopodii	Triozidae	PN68	Tenerife	Bajamar	2021-02-20	Chenopodium sp.			no	no
57	Heterotrioza chenopodii	Triozidae	PN69	Tenerife	Bajamar	2021-02-20	Chenopodium sp.				no
47	Lauritrioza laurisilvae	Triozidae	PN27	Tenerife	El Batán	2020-11-08	Persea indica			yes	yes	yes
48	Lauritrioza laurisilvae	Triozidae	PN28	Tenerife	La Laguna	2020-06-17	Laurus sp.	no	yes	yes	yes	yes
49	Lauritrioza laurisilvae	Triozidae	PN29	Tenerife	La Laguna	2020-06-17	Laurus sp.			yes	yes	yes
50	Lauritrioza laurisilvae	Triozidae	PN30	Tenerife	La Laguna	2020-06-11	Laurus novocanariensis	no		yes	yes	yes
51	Lauritrioza laurisilvae	Triozidae	PN31	Tenerife	La Laguna	2020-06-11	Laurus novocanariensis	no		yes	yes	yes
52	Lauritrioza laurisilvae	Triozidae	PN71	Tenerife	La Laguna	2021-02-15	Laurus novocanariensis			yes	yes
53	Lauritrioza laurisilvae	Triozidae	PN72	Tenerife	La Laguna	2021-02-15	Laurus novocanariensis			yes	yes
120	Percyella benahorita	Triozidae	PN85	La Palma	Santa Cruz de La Palma	2022-01-07	Convolvulus floridus			yes	yes
121	Percyella benahorita	Triozidae	PN86	La Palma	Santa Cruz de La Palma	2022-01-07	Convolvulus floridus			yes	yes
122	Percyella benahorita	Triozidae	PN87	La Palma	Barlovento	2022-01-07	Convolvulus floridus			yes
123	Percyella benahorita	Triozidae	PN88	La Palma	Barlovento	2022-01-07	Convolvulus floridus			yes	yes
124	Percyella benahorita	Triozidae	PN89	La Palma	Barlovento	2022-01-07	Convolvulus floridus			yes
125	Percyella benahorita	Triozidae	PN91	La Palma	Santa Cruz de La Palma	2022-01-07	Convolvulus floridus			yes
126	Percyella benahorita	Triozidae	PN92	La Palma	Breña Alta	2022-01-08	Convolvulus floridus			yes
127	Percyella benahorita	Triozidae	PN93	La Palma	Breña Alta	2022-01-08	Convolvulus floridus			yes	yes
128	Percyella benahorita	Triozidae	PN94	La Palma	Los Llanos de Aridane	2022-01-08	Convolvulus floridus			yes	yes
129	Percyella benahorita	Triozidae	PN95	La Palma	Los Llanos de Aridane	2022-01-08	Convolvulus floridus			yes	yes
130	Percyella benahorita	Triozidae	PN96	La Palma	Los Llanos de Aridane	2022-01-08	Convolvulus floridus			yes
145	Percyella canari	Triozidae	PN1	Tenerife	La Laguna	2018-06-18	Convolvulus floridus	no		yes	no	yes
146	Percyella canari	Triozidae	PN2	Tenerife	La Laguna	2018-06-18	Convolvulus floridus	no		no	no	yes
147	Percyella canari	Triozidae	PN3	Tenerife	La Laguna	2018-06-18	Convolvulus floridus	no	no	no	yes
148	Percyella canari	Triozidae	PN4	Tenerife	La Laguna	2018-12-03	Convolvulus floridus			yes	yes
149	Percyella canari	Triozidae	PN136	Gran Canaria	Moya	2022-02-19	Convolvulus floridus			yes	no	yes
150	Percyella canari	Triozidae	PN113	Gran Canaria	Moya	2020-07-01	Convolvulus floridus			yes	yes
131	Percyella gomerita	Triozidae	PN99	La Gomera	Agulo	2022-01-15	Convolvulus floridus			yes
132	Percyella gomerita	Triozidae	PN100	La Gomera	Agulo	2022-01-15	Convolvulus floridus			yes	no
133	Percyella gomerita	Triozidae	PN101	La Gomera	Agulo	2022-01-15	Convolvulus floridus			yes
134	Percyella gomerita	Triozidae	PN102	La Gomera	Agulo	2022-01-15	Convolvulus floridus			yes
135	Percyella gomerita	Triozidae	PN103	La Gomera	Agulo	2022-01-15	Convolvulus floridus			yes	yes
136	Percyella gomerita	Triozidae	PN104	La Gomera	Agulo	2022-01-15	Convolvulus floridus			yes
137	Percyella gomerita	Triozidae	PN105	La Gomera	Hemigua	2022-01-15	Convolvulus floridus			yes	yes
138	Percyella gomerita	Triozidae	PN106	La Gomera	Agulo	2022-01-15	Convolvulus floridus			yes
139	Percyella gomerita	Triozidae	PN107	La Gomera	Agulo	2022-01-15	Convolvulus floridus			yes
140	Percyella gomerita	Triozidae	PN108	La Gomera	Agulo	2022-01-15	Convolvulus floridus			yes	yes
141	Percyella gomerita	Triozidae	PN109	La Gomera	Agulo	2022-01-15	Convolvulus floridus			yes	yes
142	Percyella gomerita	Triozidae	PN110	La Gomera	Vallehermoso	2022-01-16	Convolvulus floridus			yes	yes
143	Percyella gomerita	Triozidae	PN111	La Gomera	Vallehermoso	2022-01-16	Convolvulus floridus			yes	yes
144	Percyella gomerita	Triozidae	PN112	La Gomera	Alajeró	2022-01-16	Convolvulus floridus			yes
107	Percyella guanche	Triozidae	PN97	La Palma	El Paso	2022-01-08	Convolvulus floridus				no
108	Percyella guanche	Triozidae	PN98	La Palma	El Paso	2022-01-08	Convolvulus floridus
109	Percyella guanche	Triozidae	PN118 (2)	Tenerife	Tegueste	2020-03-20	Convolvulus floridus			yes	no
110	Percyella guanche	Triozidae	PN119	Tenerife	Tegueste	2020-03-20	Convolvulus floridus			yes	no
111	Percyella guanche	Triozidae	PN140	Tenerife	Buenavista del Norte	2022-03-01	Convolvulus floridus			yes	no	yes
112	Percyella guanche	Triozidae	PN141	Tenerife	Buenavista del Norte	2022-03-01	Convolvulus floridus			yes	no	yes
113	Percyella guanche	Triozidae	PN142	Tenerife	El Tanque	2022-03-01	Convolvulus floridus			no	no	yes
114	Percyella guanche	Triozidae	PN143	Tenerife	El Tanque	2022-03-01	Convolvulus floridus			yes	no	yes
115	Percyella guanche	Triozidae	PN144	Tenerife	El Tanque	2022-03-01	Convolvulus floridus			yes	no	yes
116	Percyella guanche	Triozidae	PN146	Tenerife	El Guincho	2022-03-01	Convolvulus floridus			no	no	yes
117	Percyella guanche	Triozidae	PN147	Tenerife	Taganana	2022-03-06	Convolvulus floridus			yes	no
118	Percyella guanche	Triozidae	PN151	Tenerife	Bajamar	2022-03-16	Convolvulus floridus			yes	no
119	Percyella guanche	Triozidae	PN152	Tenerife	Bajamar	2022-03-16	Convolvulus floridus			yes
99	Trioza apicalis	Triozidae	PN63	Finland		2019-03-01	Daucus carota	no	no	yes	yes
100	Trioza apicalis	Triozidae	PN64	Finland		2019-03-01	Daucus carota			yes	yes
42	Trioza erytreae	Triozidae	PN21	Tenerife	Pedro Alvarez	2019-02-22	Convolvulus canariensis	no	no	yes	yes	no
43	Trioza erytreae	Triozidae	PN22	Tenerife	Pedro Alvarez	2019-02-22	Convolvulus canariensis	no		yes	yes	no
