# Supplementary material for: Establishing reliable DNA barcoding primers for jumping plant lice (Psylloidea, Hemiptera)
Source: BMC Res Notes. 2023 Nov 8;16:322. doi: 10.1186/s13104-023-06585-8 (PMC10634070; doi:10.1186/s13104-023-06585-8)
Supplement: Supplementary file 3 — Additional file 3: Table S3. Details of the samples and sequences used for the design of the forward primer. [file 13104_2023_6585_MOESM3_ESM.xlsx]

## Sheet: Table S3
Table S3 Details of the samples and sequences used for the design of the forward primer.
Species	Family	GenBank accession number
Bactericera nigricornis	Triozidae	this study/OR027188
Bactericera tremblayi	Triozidae	this study/OR027187
Bactericera trigonica	Triozidae	this study/OR027186
Heterotrioza chenopodii	Triozidae	this study/OR027201
Percyella guanche	Triozidae	this study/OR027249
Drepanoza molinai	Triozidae	this study/OR027202
Drepanoza canariensis	Triozidae	this study/OR027206
Drepanoza fruticulosi	Triozidae	this study/OR027205
Lauritrioza laurisilvae	Triozidae	this study/OR027221
Bactericera cockerelli	Triozidae	NC030055
Trioza anthrisci	Triozidae	NC038141
Trioza erytreae	Triozidae	NC038142
Trioza remota	Triozidae	NC038143
Trioza urticae	Triozidae	NC038113
Pariaconus pele	Triozidae	NC038138
Leptynoptera sulfurea	Triozidae	MG989229
Aacanthocnema dobsoni	Triozidae	MG989216
Euphyllura phillyreae	Liviidae	NC038134
Diclidophlebia paucipunctata	Liviidae	NC038109
Livia junci	Liviidae	NC038137
Euphyllura canariensis	Liviidae	this study/OR027224
Euphyllura confusa	Liviidae	this study/OR027223
Megadicrania tectipes	Liviidae	this study/OR027229
Diaphorina citri	Psyllidae	MG489916
Diaphorina lycii	Psyllidae	NC036352
Heteropsylla sp.	Psyllidae	NC038149
Acizzia uncatoides	Psyllidae	NC038146
Russelliana solanicola	Psyllidae	NC038140
Freysuila_caesalpiniae	Psyllidae	NC038135
Arytainilla spartiophila	Psyllidae	NC038133
Psylla alni	Psyllidae	NC038139
Diaphorina gonzalezi	Psyllidae	this study/OR027220
Platycorypha nigrivirga	Psyllidae	this study/OR027235
Blastopsylla occidentalis	Aphalaridae	NC038147
Anoeconeossa_unicornuta_	Aphalaridae	NC038108
Pseudophacopteron sp	Aphalaridae	MG989234
Agonoscena targionii	Aphalaridae	this study/OR027215
Paracarsidara gigantea	Carsidaridae	NC038112
Homotoma ficus	Carsidaridae	NC038110
Allocarsidara bakeri	Carsidaridae	NC038107
Mesohomotoma hibisci	Carsidaridae	MG989231
Mycopsylla fici voucher	Carsidaridae	NC037224
Mycopsylla proxima	Carsidaridae	MG216927
Mycopsylla gardenensis	Carsidaridae	MF443235
Calophya schini	Calophyidae	MF431591
