# Supplementary material for: Establishing reliable DNA barcoding primers for jumping plant lice (Psylloidea, Hemiptera)
Source: BMC Res Notes. 2023 Nov 8;16:322. doi: 10.1186/s13104-023-06585-8 (PMC10634070; doi:10.1186/s13104-023-06585-8)
Supplement: Supplementary file 5 — Additional file 5: Table S4. Results of PCR amplifications of the 36 psyllid species analysed (20 genera and 5 families) with the different pairs of primers tested. X = no amplification; Yes/No = formation or not of reproducible discrete bands after electrophoresis of PCR amplifications [file 13104_2023_6585_MOESM5_ESM.xlsx]

## Sheet: Table S4
Table S4 Results of PCR amplifications of the 36 psyllid species analysed (20 genera and 5 families) with the different pairs of primers tested. X = no amplification; Yes/No = formation or not of reproducible discrete bands after electrophoresis of PCR amplifications.
Species	Family	LCO1490 /HCO2198	LepF1 /LepR1	LCOP-F /HCO2198	C1-J-1718 /H7005P-R	tRWF1 /LepR1
Agonoscena atlantica	Aphalaridae	No	X	Yes	Yes	No
Agonoscena sinuata	Aphalaridae	Yes	Yes	Yes	Yes	No
Agonoscena targionii	Aphalaridae	Yes	X	Yes	Yes	Yes
Ctenarytaina eucalipti	Aphalaridae	No	No	Yes	Yes	No
Glycapsis brimblecombei	Aphalaridae	No	No	Yes	Yes	No
Lisronia echidna	Aphalaridae	No	No	Yes	Yes	X
Macrohomotoma gladiata	Carsidaridae	No	No	Yes	Yes	X
Euphyllura canariensis	Liviidae	No	No	Yes	Yes	Yes
Euphyllura confusa	Liviidae	No	No	Yes	Yes	Yes
Euphyllura olivina	Liviidae	X	X	Yes	Yes	X
Megadicrania tecticeps	Liviidae	Yes	No	Yes	Yes	Yes
Acizzia uncatoides	Psyllidae	No	No	Yes	Yes	No
Arytaina devia	Psyllidae	No	No	Yes	Yes	Yes
Arytinnis dividens	Psyllidae	X	X	Yes	Yes	Yes
Arytinnis nigralineata	Psyllidae	X	X	Yes	Yes	No
Cacopsylla alaterni	Psyllidae	X	X	Yes	Yes	X
Cacopsylla crenulatae	Psyllidae	No	No	Yes	Yes	X
Cacopsylla falcicauda	Psyllidae	X	X	Yes	Yes	X
Cacopsylla myrthi	Psyllidae	X	X	Yes	Yes	X
Diaphorina gonzalezi	Psyllidae	No	No	Yes	Yes	Yes
Heteropsylla cubana	Psyllidae	X	X	Yes	Yes	X
Platycorypha nigrivirga	Psyllidae	No	No	Yes	Yes	Yes
Bactericera nigricornis	Triozidae	Yes	No	Yes	Yes	Yes
Bactericera tremblayi	Triozidae	Yes	No	Yes	Yes	Yes
Bactericera trigonica	Triozidae	Yes	No	Yes	Yes	Yes
Drepanoza canariensis	Triozidae	Yes	Yes	Yes	Yes	Yes
Drepanoza molinai	Triozidae	Yes	No	Yes	Yes	Yes
Drepanoza fruticulosi	Triozidae	Yes	No	Yes	Yes	Yes
Heterotrioza chenopodii	Triozidae	No	No	Yes	Yes	Yes
Lauritrioza laurisilvae	Triozidae	No	Yes	Yes	Yes	Yes
Percyella benahorita	Triozidae	X	X	Yes	Yes	X
Percyella canari	Triozidae	No	No	Yes	Yes	Yes
Percyella gomerita	Triozidae	X	X	Yes	Yes	X
Percyella guanche	Triozidae	X	X	Yes	No	Yes
Trioza apicalis	Triozidae	No	No	Yes	Yes	X
Trioza erytreae	Triozidae	No	No	Yes	Yes	No
